# Supplementary material for: High-Glucose-Induced Metabolic and Redox Alterations Are Distinctly Modulated by Various Antidiabetic Agents and Interventions Against FABP5/7, MITF and ANGPTL4 in Melanoma A375 Cells
Source: Int J Mol Sci. 2025 Jan 24;26(3):1014. doi: 10.3390/ijms26031014 (PMC11817646; doi:10.3390/ijms26031014)
Supplement: Supplementary file 1 [file ijms-26-01014-s001.zip]

Archive with 1 entries (1 files):
- ijms-3421686-supplementary.pdf
